# Supplementary material for: A multi-pathogen behavioral exposure model for young children playing in public spaces in developing communities
Source: PLoS Negl Trop Dis. 2024 Oct 8;18(10):e0012564. doi: 10.1371/journal.pntd.0012564 (PMC11554075; doi:10.1371/journal.pntd.0012564)
Supplement: S1 Table — (XLSX) [file pntd.0012564.s002.xlsx]

## Sheet: Sheet1
Organism	Lower Limit of Quantification
Aeromonas	188.21
EAEC aaiC	14.03
EAEC aatA	2600.44
EPEC Bfpa	10.99
EPEC eae	30.31
Vibrio Cholera	762.88
ETEC LT	7.58
